# Supplementary material for: Metagenomic Insights into the Effects of Fructooligosaccharides (FOS) on the Composition of Luminal and Mucosal Microbiota in C57BL/6J Mice, Especially the Bifidobacterium Composition
Source: Nutrients. 2019 Oct 12;11(10):2431. doi: 10.3390/nu11102431 (PMC6835839; doi:10.3390/nu11102431)
Supplement: Supplementary file 1 [file nutrients-11-02431-s001.zip]

Archive with 1 entries (1 files):
- nutrients-594881-supplementary.docx
